# Supplementary material for: The role of the ankle plantar flexor muscles in trip recovery during walking: a computational modeling study
Source: Front Sports Act Living. 2023 Jul 18;5:1153229. doi: 10.3389/fspor.2023.1153229 (PMC10390771; doi:10.3389/fspor.2023.1153229)
Supplement: Supplementary file 1 [file Presentation1.zip]

Archive with 8 entries (8 files):
- SupplementaryFigure1a.jpg
- SupplementaryFigure1b.jpg
- SupplementaryFigure1c.jpeg
- SupplementaryFigure1c.png
- SupplementaryFigure2a.jpg
- SupplementaryFigure3.jpg
- SupplementaryFigure4.jpg
- SupplementaryFiguresCaption.docx
